# Supplementary material for: Evaluation of Prenatal Transportation Stress on DNA Methylation (DNAm) and Gene Expression in the Hypothalamic–Pituitary–Adrenal (HPA) Axis Tissues of Mature Brahman Cows
Source: Genes (Basel). 2025 Feb 4;16(2):191. doi: 10.3390/genes16020191 (PMC11855312; doi:10.3390/genes16020191)
Supplement: Supplementary file 1 [file genes-16-00191-s001.zip]

Archive with 1 entries (1 files):
- genes-3410766-supplementary.pdf
